# Supplementary material for: The Relationship between Serum miRNAs and Early Mortality in Multiple Myeloma Patients Treated with Bortezomib-Based Regimens
Source: Int J Mol Sci. 2023 Feb 2;24(3):2938. doi: 10.3390/ijms24032938 (PMC9917942; doi:10.3390/ijms24032938)
Supplement: Supplementary file 1 [file ijms-24-02938-s001.zip]

Archive with 5 entries (5 files):
- Supplementary Table S1.pdf
- Supplementary Table S2.xlsx
- Supplementary Table S3.xlsx
- Supplementary Table S4.xlsx
- Supplementary Table S5.xlsx
