# Supplementary material for: The Relationship between Serum miRNAs and Early Mortality in Multiple Myeloma Patients Treated with Bortezomib-Based Regimens
Source: Int J Mol Sci. 2023 Feb 2;24(3):2938. doi: 10.3390/ijms24032938 (PMC9917942; doi:10.3390/ijms24032938)
Supplement: Supplementary file 1 [file ijms-24-02938-s001.zip › Supplementary Table S2.xlsx]

## Sheet: Sheet1
miR	FC	p-value
hsa.miR.1224.3p	2.00082	0.0763033
hsa.miR.328.3p	0.720839	0.0480988
hsa.miR.409.3p	0.492968	0.0373933
hsa.miR.122.5p	1.27441	0.437253
hsa.miR.143.3p	1.02921	0.893375
hsa.miR.148a.3p	0.904305	0.684964
hsa.miR.151a.3p	0.891149	0.432072
hsa.miR.151a.5p.	0.99911	0.995398
hsa.miR.16.2.3p	1.24911	0.448486
hsa.miR.16.5p	1.01648	0.943777
hsa.miR.181a.5p	0.934168	0.724719
hsa.miR.191.5p	1.00529	0.964954
hsa.miR.199a.5p	1.00166	0.994418
hsa.miR.19b.3p	0.964396	0.84702
hsa.miR.215.5p	0.931385	0.803903
hsa.miR.223.3p	0.916034	0.484601
hsa.miR.22.5p	1.06686	0.824898
hsa.miR.29a.3p	1.02394	0.902329
hsa.miR.29b.3p	1.02818	0.882353
hsa.miR.30e.5p	0.882122	0.51591
hsa.miR.326	0.963391	0.880155
hsa.miR.33a.5p	1.00119	0.996366
hsa.miR.376a.3p	0.879639	0.643888
hsa.miR.376c.3p	0.828283	0.442899
hsa.miR.424.5p	1.15986	0.471686
hsa.miR.502.3p	0.750167	0.538905
hsa.miR.627.5p	1.10231	0.805925
hsa.miR.744.5p	0.967816	0.864656
hsa.miR.766.3p	1.02756	0.909495
