# Supplementary material for: The Relationship between Serum miRNAs and Early Mortality in Multiple Myeloma Patients Treated with Bortezomib-Based Regimens
Source: Int J Mol Sci. 2023 Feb 2;24(3):2938. doi: 10.3390/ijms24032938 (PMC9917942; doi:10.3390/ijms24032938)
Supplement: Supplementary file 1 [file ijms-24-02938-s001.zip › Supplementary Table S3.xlsx]

## Sheet: Arkusz1
	OR	lower 95%CI	upper 95%CI	p-value
hsa.miR.16.2.3p	1.15	0.794	1.66	0.46
hsa.miR.16.5p	0.984	0.624	1.55	0.945
hsa.miR.19b.3p	0.911	0.51	1.63	0.754
hsa.miR.22.5p	1.02	0.71	1.48	0.898
hsa.miR.29a.3p	1.05	0.601	1.84	0.861
hsa.miR.29b.3p	1.01	0.574	1.79	0.963
hsa.miR.30e.5p	0.798	0.455	1.4	0.432
hsa.miR.33a.5p	0.996	0.658	1.51	0.984
hsa.miR.122.5p	1.12	0.8	1.58	0.499
hsa.miR.143.3p	1.01	0.612	1.65	0.984
hsa.miR.148a.3p	0.922	0.591	1.44	0.718
hsa.miR.151a.3p	0.733	0.33	1.63	0.445
hsa.miR.151a.5p	0.989	0.49	2	0.975
hsa.miR.181a.5p	0.857	0.488	1.51	0.592
hsa.miR.191.5p	1.15	0.517	2.55	0.734
hsa.miR.199a.5p	0.988	0.627	1.56	0.959
hsa.miR.215.5p	0.944	0.648	1.38	0.766
hsa.miR.223.3p	0.703	0.301	1.64	0.416
hsa.miR.326	0.943	0.615	1.45	0.787
hsa.miR.328.3p	0.486	0.239	0.99	0.0467
hsa.miR.376a.3p	0.912	0.622	1.34	0.638
hsa.miR.376c.3p	0.839	0.548	1.29	0.421
hsa.miR.409.3p	0.69	0.487	0.976	0.0359
hsa.miR.424.5p	1.19	0.701	2.02	0.519
hsa.miR.502.3p	0.893	0.645	1.24	0.497
hsa.miR.627.5p	1.02	0.781	1.33	0.882
hsa.miR.744.5p	0.91	0.528	1.57	0.734
hsa.miR.766.3p	1.01	0.643	1.59	0.96
hsa.miR.1224.3p	1.2	0.933	1.54	0.155
