# Supplementary material for: The Relationship between Serum miRNAs and Early Mortality in Multiple Myeloma Patients Treated with Bortezomib-Based Regimens
Source: Int J Mol Sci. 2023 Feb 2;24(3):2938. doi: 10.3390/ijms24032938 (PMC9917942; doi:10.3390/ijms24032938)
Supplement: Supplementary file 1 [file ijms-24-02938-s001.zip › Supplementary Table S4.xlsx]

## Sheet: Arkusz1
Name	Stability Index
hsa-miR-23b-3p + hsa-miR-29b-3p	0.0172043
hsa-miR-152-3p + hsa-miR-23b-3p	0.0322581
hsa-miR-191-5p + hsa-miR-30e-5p	0.0322581
hsa-miR-223-3p + hsa-miR-29b-3p	0.0358423
hsa-miR-23b-3p + hsa-miR-30e-5p	0.0379928
hsa-miR-223-3p + hsa-miR-29a-3p	0.0379928
hsa-miR-151a-5p + hsa-miR-30e-5p	0.0394265
hsa-miR-152-3p + hsa-miR-223-3p	0.0422939
hsa-miR-23b-3p + hsa-miR-29a-3p	0.0480287
hsa-miR-152-3p + hsa-miR-199a-5p	0.0530466
