# Supplementary material for: The Relationship between Serum miRNAs and Early Mortality in Multiple Myeloma Patients Treated with Bortezomib-Based Regimens
Source: Int J Mol Sci. 2023 Feb 2;24(3):2938. doi: 10.3390/ijms24032938 (PMC9917942; doi:10.3390/ijms24032938)
Supplement: Supplementary file 1 [file ijms-24-02938-s001.zip › Supplementary Table S5.xlsx]

## Sheet: Sheet3
ID	early_mortality	wiek rozpoznanie	R-ISS	highriskcyt	hsa-miR-1224-3p	hsa-miR-122-5p	hsa-miR-143-3p	hsa-miR-148a-3p	hsa-miR-151a-3p	hsa-miR-151a-5p	hsa-miR-16-2-3p	hsa-miR-16-5p	hsa-miR-181a-5p	hsa-miR-191-5p	hsa-miR-199a-5p	hsa-miR-19b-3p	hsa-miR-215-5p	hsa-miR-223-3p	hsa-miR-22-5p	hsa-miR-29a-3p	hsa-miR-29b-3p	hsa-miR-30e-5p	hsa-miR-326	hsa-miR-328-3p	hsa-miR-33a-5p	hsa-miR-376a-3p	hsa-miR-376c-3p	hsa-miR-409-3p	hsa-miR-424-5p	hsa-miR-502-3p	hsa-miR-627-5p	hsa-miR-744-5p	hsa-miR-766-3p
4	1	76.1451	II	no	-2.1025	2.3825	-1.8575	0.4125	-1.2725	0.6775	-1.9175	7.0525	-1.5875	1.8825	-2.0425	3.2775	-1.5325	4.3525	-2.9125	0.5725	-2.7975	0.0075	-1.7275	-1.6925	-1.9325	-1.8275	-1.4925	-5.6375	0.3925	-3.6625	-5.4075	-4.5675	-2.7575
8	0	73.473	II		-4.115	2.175	-2.235	1.85	-1.53	0.06	-1.16	5.955	-0.74	2.24	-1.77	3.83	-0.685	5.56	-1.005	0.91	-2.065	0.15	-1.695	-0.99	-1.39	0.43	-1.205	-3.18	-0.625	-2.625	-4.64	-4.785	-1.72
10	0	78.9158	III	no	-4.5375	-1.2275	-2.1375	2.4775	0.2375	-0.2725	2.6725	7.4375	-1.8525	0.0525	-3.5825	5.4775	-1.8025	4.6375	-4.5375	2.4175	-0.8675	1.5725	-2.4775	-0.5625	-1.6025	-1.8575	-4.5375	-4.5375	2.6625	0.4325	-2.3725	-2.8575	-4.1625
12	0	57.9466	II	no	-5.405	-0.17	-2.01	0.375	-2.025	0.115	-3.68	4.085	-0.61	1.835	-1.71	2.35	-2.92	5.325	-2.755	0.545	-4.22	-1.15	-1.815	-2.585	-0.655	0.05	-1.155	-6.565	1.24	-3.64	-6.125	-6.565	-2.24
13	0	46.0397	II	no	-6.8325	-1.6575	-0.8225	-0.4725	-0.8425	-0.1225	-4.4675	5.0275	-2.5375	1.2075	-1.2275	3.6475	-3.8575	4.6675	-2.4175	0.4725	-3.2775	0.4925	-0.9075	-2.5425	-0.7475	0.2675	-0.3375	-2.7925	-0.2375	-3.2475	-4.8525	-4.0575	-3.3725
14	1	82.0424	II	no	-5.615	0.25	-1.08	1.335	-1.87	-0.98	-2.895	5	-1.315	0.825	-2.975	2.795	-2.855	4.56	-2.33	1.26	-3.055	0.055	-2.58	-2.9	-1.58	-0.82	-0.945	-6.995	0.465	-3.375	-4.145	-4.96	-2.125
15	1	62.1875	III	no	-2.3775	4.3875	-1.7525	2.4375	-2.0125	-1.8175	-4.6975	3.6475	-1.8975	0.8975	-1.8925	2.1925	-0.9725	5.2425	-4.6975	1.2825	-4.2225	0.1425	-2.8975	-4.6975	-1.4925	-2.7775	-1.3975	-3.1025	1.1425	-3.2025	-3.1225	-4.6975	-4.6975
20	0	47.0062		no	-6.295	-1.025	0.245	1.285	-1.44	-1.86	-2.245	3.94	-0.415	1.8	-1.965	2.975	-2.255	5.355	-6.295	1.04	-2.93	-0.985	-2.485	-2.69	-4.675	-4.805	-6.295	-4.755	0.925	-4.115	-4.67	-5.915	-0.645
21	0	62.3847	II	no	-6.6575	0.8575	-2.8375	1.1675	-0.9625	-0.0925	-3.1025	4.4875	-0.5025	2.3275	-3.2775	2.5625	-3.6675	4.8975	-6.6575	0.9225	-4.4825	-1.3625	-5.2675	-1.5875	-2.2425	-0.6925	-0.4575	-1.4725	0.3625	-3.0675	-6.6575	-3.9675	-0.9825
22	0	76.4654			1.205	3.045	-0.525	-0.205	-1.925	-0.3	-1.925	7.475	1.735	-1.925	-1.925	4.68	-1.925	5.83	-1.54	-0.155	-1.925	1.97	-0.545	0.96	-1.925	-1.925	-1.925	-1.925	1.485	-0.665	-1.925	-1.925	-1.925
24	0	57.024			-6.3225	-1.6925	-3.8825	-0.5675	-1.6175	0.9625	-3.6075	4.3275	-1.9525	2.4325	-2.0875	2.0325	-5.4225	5.1075	-3.4675	-0.5575	-4.5625	-1.4775	-1.5825	-2.8675	-2.6375	-2.4275	-4.4575	-4.8075	-1.4775	-4.4125	-5.8175	-4.0075	-1.7475
25	0	60.0082	II	no	-1.5875	-0.0925	-2.3325	0.4075	-2.1375	-0.0925	-1.4575	5.6275	-0.7425	1.2725	-3.6975	2.9175	-1.4525	5.0225	-2.1125	0.2975	-2.5875	-0.6175	-1.2825	-2.4325	-2.1925	-0.5875	-2.0775	-5.3225	0.3775	-3.3925	-4.4475	-4.8025	-2.6825
26a	0	69.1773	II	no	-5.0625	1.5175	-1.9275	0.0225	-2.0225	-0.6975	-1.2075	5.5625	-0.1525	1.4325	-2.1225	2.8375	-3.1975	5.1025	-2.4075	0.8775	-3.1275	-0.5425	-2.2225	-2.9175	-2.1675	0.9525	-1.4725	-3.0875	0.4575	-4.3475	-6.7925	-3.1825	-2.2075
27a	0	63.1786	III	no	-6.7725	-0.7725	-2.7725	-0.0825	-2.5125	-0.4975	-1.9925	5.2075	-1.8175	0.8325	-2.6025	3.3125	-5.0325	4.0375	-3.7175	0.1875	-3.8425	-1.1575	-2.9275	-2.7125	-3.5125	-1.1375	-3.5525	-4.7325	-0.1875	-3.0725	-8.2125	-5.3075	-2.9125
28	0	56.5503		no	-4.78	0.165	-2.67	0.595	-2.37	-0.995	-1.935	5.85	-2.655	1.61	-3.545	3.01	-2.485	3.79	-4.14	0.11	-3.91	-0.425	-3.27	-3.04	-2.04	-0.16	-0.7	-5.79	0.315	-2.59	-3.77	-6.455	-7.34
29	0	48.219	I	no	-6.9125	0.4475	-2.9925	0.2475	-1.0375	-0.4975	-6.3125	5.6775	-1.3525	1.5675	-3.6875	2.3625	-2.9475	5.3175	-4.4925	-0.7975	-3.6075	-0.4775	-2.3175	-1.3275	-1.5025	-0.2725	-1.8875	-2.8975	-0.5825	-3.2725	-7.1825	-4.7775	-1.6075
30	1	66.7214	III	yes	-0.26	-0.405	-0.88	-1.13	-3.125	-0.065	-2	2.395	1.805	2.09	-3.125	1.65	-3.125	3.74	-2.445	1.235	-2.465	-2.815	0.775	-2.435	-3.125	-1.92	-3.125	-3.125	-1.765	2.27	-3.125	-2.405	-3.125
31	1	65.7194	II	no	-4.785	-0.61	-1.72	-0.705	-1.89	-0.78	-4.465	3.77	-2.575	-0.37	-2.18	2.915	-4.435	3.8	-2.17	0.33	-4.145	-0.72	-1.965	-3.36	-1.65	0.245	-2.035	-3.42	-1.015	-5.915	-7.91	-5.49	-3.295
33	0	54.4778			-2.015	-1.79	-3.375	-1.825	-2.595	-0.12	-4.28	4.26	-1.385	0.945	-3.295	2.71	-3.83	4.18	-5.55	-1.295	-5.38	-1.615	-2.725	-3.385	-3.015	-1.74	-1.755	-3.51	-1.92	-4.765	-7.965	-6.01	-2.965
36	0	64.7036			-6.825	0.255	-2.225	1.89	-1.78	0.43	-2.775	4.165	-1.71	1.56	-1.845	2.705	-3.58	4.93	-2.68	0.485	-3.19	0.165	-1.67	-2.195	-1.125	-0.6	-2.215	-4.175	0.06	-4.39	-4.37	-4.035	-2.87
37	0	63.1403	III	no	-0.285	1.96	-1.7	4.3	-1.7	-0.1	-1.7	6.565	-1.08	1.27	-1.315	4.19	-1.7	4.525	1.14	2.765	-0.87	1.73	-1.7	-1.7	-1.34	-1.19	-1.7	2.435	2.445	12.85	-1.7	-1.7	-1.095
40	0	55.4387	II	no	-5.5325	0.4325	-1.0925	2.2575	-1.7525	0.3175	-2.4225	5.0925	-0.8775	1.5175	-1.3075	3.1025	-2.7775	4.6625	-3.4825	0.5225	-2.9725	-0.7725	-1.3775	-2.4575	-0.8875	-2.5425	-2.7275	-7.2375	0.6525	-2.4825	-4.3725	-2.8175	-3.0675
42	0	46.1465	III	no	-6.1525	4.5975	-5.6675	4.6325	-2.3475	-1.9275	-4.0875	2.9625	-1.1875	-0.4375	-6.1525	1.6225	-0.4425	2.8125	-2.0725	2.8275	-4.1925	-0.9225	-3.7225	-4.1575	-2.7425	-4.9475	-3.0875	-6.1525	-0.8775	-2.8975	-6.1525	-6.1525	-3.6875
43	0	73.6564	II	no	-3.91	1.17	-2.765	1.25	-0.49	0.85	-5.66	4.025	-1.45	1.175	-2.735	2.3	-3.44	4.365	-4.33	-0.08	-4.56	-0.715	-1.655	-1.665	-1.67	-1.915	-2.615	-5.16	0.16	-5.66	-5.66	-3.885	-2.195
47	1	60.4517	III	no	-6.8225	0.8525	-2.8825	0.1025	-1.6375	-1.2875	-3.8175	4.7425	-2.9025	1.5125	-4.0325	2.0875	-3.3525	4.9575	-5.9475	0.4775	-3.7225	-0.3625	-2.7325	-2.5575	-3.2075	-1.1675	-0.9825	-2.9975	0.0825	-4.8125	-5.8175	-4.7525	-3.5825
48	1	67.5072	III	no	-6.1125	0.5625	-2.1725	-0.4375	-2.4175	0.1975	-2.5325	4.0875	-0.1075	1.5025	-3.3475	1.9425	-5.3525	4.9425	-5.5175	-0.5025	-3.9625	-1.9925	-6.1125	-2.5275	-5.4375	-1.1975	-3.2025	-2.7475	-1.4475	-6.1125	-6.1125	-6.1125	-3.1975
49	0	60.0602	II	no	-7.18	1.265	-3.57	-0.235	-1.67	-0.585	-3.535	3.51	-0.44	1.505	-2.115	2.4	-3.85	4.555	-4.67	-0.61	-3.295	-0.97	-2.245	-2.49	-1.37	-0.945	-1.265	-2.605	-0.6	-4.265	-6.265	-3.68	-2.37
50	0	64.6461	III	no	-4.35	0.53	-1.225	1.65	-1.575	-0.57	-3.005	4.26	-1.26	1.01	-1.63	2.835	-2.55	4.59	-1.195	1.945	-2.43	-0.32	-1.465	-2.24	-1.395	-1.955	-1.875	-4.265	0.58	-2.155	-3.555	-3.23	-2.6
51	1	71.7344	I	no	-6.295	1.825	-1.845	0.5	-1.415	-0.425	-2.85	4.28	-1.195	1.015	-3.555	2.325	-2.79	4.365	-4.675	-0.66	-3.225	-0.745	-3.805	-3.34	-2.45	-2.235	-2.795	-4.455	0.26	-5.595	-8.935	-4.63	-2.495
52	0	78.0041	III	no	-5.6275	1.1125	-2.2675	1.0725	1.0325	-0.4075	-5.6275	5.8075	3.0775	2.1825	-5.6275	2.9525	1.3275	3.4725	-5.6275	0.3075	-2.4675	-1.4125	-2.0175	-0.1275	-5.6275	-4.1275	-1.6175	-4.2125	-3.0625	-2.8975	-2.8725	-3.0975	-4.1675
54	0	58.872	II	no	-5.4025	2.1875	-1.9125	1.0725	-1.1875	-1.1075	-1.7925	5.5975	-1.4975	1.1125	-2.7425	3.3875	-1.9375	4.4875	-4.8025	1.6325	-3.0775	0.6375	-4.4225	-2.6075	-2.6325	-1.3425	-1.5775	-2.6975	0.1275	-2.0525	-3.5475	-4.4125	-3.4925
59	1	81.5907	III	yes	-4.4625	1.7025	-2.4625	1.0575	-1.5925	0.0675	-3.0525	4.2225	-1.0475	2.2925	-3.0025	2.5525	-3.0625	5.0275	-4.5825	-0.0825	-1.7675	-2.0575	-3.6225	-4.5825	0.8875	-3.0725	-4.5825	-4.5825	1.4975	-3.2275	0.8725	-3.8125	-1.2475
60	0	52.3532		yes	-9.065	-0.635	-2.34	-0.545	-0.85	-0.015	-2.615	5.615	-1.34	1.355	-2.695	3.275	-2.69	5.105	-4.165	0.135	-3.575	0.385	-3.825	-2.715	-2.91	-2.14	-2.9	-5.63	0.39	-3.2	-4.26	-4.07	-3.2
62	0	82.5188	II	yes	-6.44	0.705	-2.305	0.22	-1.175	-1.095	-3.895	3.91	-0.36	1.64	-3.265	2.705	-6.44	4.72	-5.37	-0.06	-3.28	0.235	-1.825	-1.54	-2.465	-2.22	-2.53	-3.18	0.885	-2.52	-3.1	-5.34	-5.815
63	0	59.2307	III	yes	-8.7425	2.3475	-2.4525	1.7425	-1.4825	-1.5075	-2.7425	4.7675	-2.2975	0.1475	-4.2375	2.7775	-2.8225	4.2625	-3.6425	0.4625	-3.3675	0.2475	-2.5675	-2.7775	-3.8225	-2.6425	-2.7375	-4.9075	-0.0075	-2.4975	-4.6325	-5.5825	-2.6375
66	0	72.3587	III	yes	-6.8975	-0.1625	-2.3075	-0.4775	-1.3875	-0.1625	-4.4425	4.1175	-0.4525	1.1125	-3.1875	2.4925	-3.2125	4.4625	-3.4625	0.8375	-2.5075	-0.2725	-5.2625	-2.3625	-2.5275	-1.3575	-0.9925	-2.4925	-0.5025	-5.4625	-2.9375	-4.9975	-4.4175
68	1	69.8809	II	yes	-5.86	-0.435	-2.23	-0.035	-1.345	-0.645	-1.15	4.95	-0.635	0.92	-4.275	2.545	-2.81	5.165	-3.985	-1.115	-4.18	-0.815	-2.305	-1.585	-3.925	-2.86	-3.31	-7.65	1.17	-2.72	-4.05	-3.685	-4.445
69	0	46.0999	I	no	-3.8425	-0.7775	-2.6925	-0.9525	-0.8775	0.6375	-3.0725	4.5675	-2.2125	1.7125	-1.9175	3.8775	-2.7525	5.1275	-3.2025	-0.3325	-2.7075	-0.8825	-1.8075	-2.2225	-1.6125	-0.9075	-1.3675	-3.4375	-0.9625	-4.5125	-9.0375	-4.0575	-2.1125
70	0	72.512	II		-5.43	3.035	-3.2	-0.085	-2.005	-0.55	-3.455	4.28	-1.455	1.355	-2.54	2.43	-1.075	4.87	-5.41	-1.675	-3.74	-0.985	-1.68	-1.34	-2.325	-1.72	-1.345	-2.675	-0.66	-2.46	-6.965	-3.4	-1.83
71	0	76.4736	III	yes	-7.48	-0.72	-1.995	0.855	-1.505	-0.705	-3.2	4.445	-1.015	1.015	-2.67	2.8	-3.565	4.875	-2.915	1.15	-3.54	-0.125	-2.74	-2.85	-3.255	-2.35	-2.22	-3.78	0.315	-2.785	-4.17	-5.25	-3.74
75	1	83.6906	II	yes	-7.8975	4.0025	-1.6425	2.5975	-2.0225	-1.9125	-2.9875	4.3075	-1.9825	-0.0675	-5.3175	1.6625	-1.7625	3.3925	-2.5925	0.8175	-4.6325	-0.0025	-4.8475	-3.7475	-4.2175	-4.5475	-4.1675	-8.7975	1.4475	-2.0325	-4.3575	-5.0475	-3.1775
95	0	55.9836		no	-7.4175	1.8725	-2.9325	1.3325	-1.8675	-1.2625	-2.0875	4.4825	-0.9825	0.9375	-7.4175	2.0725	-2.9225	4.3625	-3.8075	0.8625	-5.5175	-0.1625	-3.4075	-3.3625	-5.7675	-3.2475	-3.6925	-7.2475	1.4275	-1.9775	-3.4475	-4.8375	-3.2325
96	0	57.3224	II	yes	-9.4975	0.5275	-2.2675	-0.0425	-1.5975	-0.7025	-3.2675	4.0575	-1.7775	0.5175	-2.8225	2.4575	-3.3925	4.1575	-3.0225	0.2525	-3.8925	-0.6325	-3.5575	-3.4575	-2.5325	-1.7125	-2.3625	-3.8925	-1.1075	-3.7025	-4.6475	-4.1475	-2.6875
98	0	64.7639			-5.7525	0.6525	-2.1625	0.9525	-1.3775	-0.9975	-1.7475	5.8025	-1.7225	1.3225	-2.9975	3.0625	-2.3775	4.8375	-4.3025	0.2025	-3.1975	0.4625	-2.8825	-2.0125	-2.0075	-2.0775	-1.5875	-2.4475	1.1375	-3.3725	-4.5925	-4.5025	-2.6925
99	0	42.2505		no	-8.87	-0.43	-1.31	0.995	-1.435	-0.12	-2.57	5.195	-1.365	1.38	-2.38	3.055	-3.44	5.24	-3.505	0.535	-3.53	0.19	-3.32	-2.46	-2.455	-1.22	-1.535	-2.755	0.685	-5.36	-8.28	-3.64	-2.73
100	0	45.6126	II	no	-6.77	-0.98	-3.325	-0.5	-1.39	-0.75	-2.615	4.51	-1.15	1.29	-3.475	2.59	-3.925	4.615	-3.615	-0.175	-3.91	-0.74	-2.805	-2.73	-2.925	-2.5	-2.54	-3.7	0.65	-3.275	-5.54	-4.165	-2.67
104	0	69.0869	II	no	-4.04	1.32	-3.41	0.865	-2.545	-0.57	-3.4	4.025	-0.89	1.25	-2.77	2.25	-2.58	4.045	-2.135	0.965	-3.55	-0.235	-4.06	-3.55	-2.235	-3.07	-2.89	-1.015	-0.04	-2.42	-5.745	-4.675	-5.105
105	0	42.883	II	yes	-5.275	2.935	-1.75	2.88	-1.615	-1.725	-0.51	7.465	-2.31	0.6	-4.295	4.755	-0.645	4.45	-2.19	1.695	-2.72	1.705	-3.285	-2.45	-2.265	-0.8	-1.455	-4.24	0.72	-1.98	-4.58	-4.805	-4.75
106	0	61.2567	II	yes	-7.65	-2.435	-2.185	0.125	-1.415	-0.525	-2.505	5.475	-1.55	1.33	-2.4	3.29	-1.99	5.03	-3.12	0.5	-2.56	0.325	-3.355	-3.235	-2.16	-1.12	-1.825	-3.905	-0.07	-3.26	-7.01	-4.135	-3.25
108	0	71.5866	II	no	-5.8725	-0.9225	-2.1525	-0.6425	-1.3425	-0.5625	-2.1775	4.6975	-1.3775	1.2425	-4.2625	2.2925	-3.2475	4.2475	-8.2975	-0.0525	-4.5025	-0.1275	-4.6775	-4.4275	-3.4525	-5.0425	-4.1575	-4.0575	-0.6325	-2.7825	-5.8725	-4.7675	-1.7275
110	0	70.1602			-7.375	0.355	-3.645	-0.04	-1.07	-0.88	-3.815	3.7	-0.985	1.955	-3.69	1.86	-5.885	4.66	-4.95	-1.64	-6.735	-1.27	-3.25	-2.34	-3.815	-0.95	-1.615	-1.005	-0.15	-4.775	-4.625	-5.775	-2.09
111	0	65.9603	II	no	-3.9475	0.3025	-3.9775	-2.0775	-2.3525	-1.2825	-2.2925	5.0925	-0.5625	1.6175	-2.8175	1.7525	-4.2075	4.9575	-4.2075	0.4875	-4.2075	-0.3825	-3.2525	-3.1275	-2.9725	-0.1325	-2.2025	-4.2075	0.7325	-4.2075	2.8225	-4.2075	-3.2175
120	0	71.0007	III	no	-9.6025	-0.6875	-1.4725	1.2975	-1.2075	-0.9075	-2.0625	5.2875	-1.7325	1.5775	-2.9875	2.6975	-3.7775	5.3525	-3.5975	1.1075	-2.6725	-0.1925	-2.6475	-2.6875	-2.2925	-0.9475	-1.4675	-2.9875	0.6075	-2.7775	-5.0875	-3.6625	-2.3575
122	0	64.9336			-5.5225	2.2675	-4.1125	0.8425	-2.0725	-2.7375	-2.4675	5.1325	-1.7375	0.9925	-4.1175	1.8475	-1.7875	4.2725	-3.5475	-0.0025	-3.8575	-0.7875	-3.1625	-2.4775	-4.2325	-3.8125	-5.5225	-5.5225	0.0175	-1.4525	-5.5225	-5.2875	-2.5675
123	0	61.2594	II	no	-5.2375	1.3625	-2.7675	0.3475	-1.8225	-1.4075	-0.9975	5.9875	-1.5075	0.8875	-3.5175	3.3175	-2.4175	4.1275	-3.8325	-0.2625	-3.3925	0.3225	-4.4275	-2.9375	-2.9775	-1.9725	-2.8525	-3.7575	0.1975	-2.7175	-5.9825	-5.6175	-3.1325
126	0	72.4052	II	no	-7.2775	-0.0575	-0.9875	1.9325	-2.0525	-1.2175	-1.3875	4.8475	-2.2975	1.1375	-3.1825	3.0775	-2.7675	5.4775	-2.0175	1.3675	-2.9875	0.6225	-1.4325	-2.3325	-1.3425	-1.3025	-3.1725	-5.5925	1.7675	-2.1225	-5.2025	-5.0275	-3.1975
127	1	74.204	II	no	-8.16	-1.84	-1.89	-0.57	-1.15	-0.465	-2.815	4.745	-1.665	1.365	-2.395	2.845	-3.92	4.515	-3.44	0.47	-3.135	-0.235	-1.97	-3	-1.685	-1.54	-1.925	-3.99	0.245	-3.235	-5.925	-3.72	-2.95
130	0	79.77	II	no	-6.3925	2.1125	-2.9675	1.0325	-1.9475	-1.1525	-5.4075	2.8575	-2.1025	0.5625	-5.0375	1.4575	-2.6925	3.5725	-3.0875	0.0125	-4.0275	-1.2025	-3.4825	-3.0075	-5.0375	-6.2375	-6.0375	-3.0325	-0.0475	-5.2625	-2.4525	-5.3775	-3.7725
131	0	55.8522	III	yes	-6.9775	-0.4775	-1.5975	1.8925	-3.0125	-1.6825	-3.1525	3.7825	-0.8775	-0.0825	-2.4825	2.4675	-6.9775	4.3525	-6.9775	1.1775	-3.4275	0.0275	-2.1475	-2.3475	-0.8425	-1.5525	-2.2975	-3.2025	1.0225	-6.4775	-3.4325	-5.3425	-6.9775
132	1	70.3518	II	no	-3.9125	2.8775	-2.7875	1.0725	-2.1925	-1.6875	-2.3875	4.8625	-2.8575	1.6175	-3.2975	2.7825	-0.4825	3.8375	-3.2275	1.7375	-3.3375	-1.0675	-2.3875	-3.6425	-2.9975	-1.0675	-2.8375	-7.5775	-0.4325	-2.7075	-5.9875	-5.8025	-2.7175
133	1	72.4736	III	no	-4.4425	1.3125	-6.5975	-0.7225	-2.7775	-0.3675	-1.5875	4.7325	-1.5875	2.0025	-3.4725	2.2225	-4.0375	4.2725	-2.6075	-0.1225	-3.9575	-1.0325	-5.8025	-2.2675	-5.1825	-2.6025	-2.9325	-5.7275	-0.3625	-3.7425	-6.5975	-5.2875	-2.2125
135	0	60.4517	II	no	-7.8525	0.4425	-1.9875	1.2525	-1.7275	-0.7625	-0.6325	6.9425	-2.0425	1.1825	-3.5675	4.3375	-1.4325	4.9075	-3.1875	0.5425	-2.4975	0.8225	-3.2375	-3.5125	-2.4825	-3.9125	-3.5825	-4.3825	0.5775	-2.6425	-4.9725	-5.1725	-3.8125
136	0	63.3073		no	-2.6175	1.0025	-0.6675	0.5075	-1.7575	-0.9625	-2.1225	5.1325	-1.4425	1.3325	-2.4175	2.6875	-2.9975	4.9475	-3.1025	0.2475	-3.5125	0.0925	-1.6425	-2.2925	-2.1125	-1.9425	-2.1225	-3.2025	0.3075	-3.2825	-5.0875	-4.2825	-3.8925
137	0	43.8494	III		-4.3075	3.7525	-3.3075	2.1575	-0.5625	0.3975	-3.6075	5.9025	0.1325	1.1675	-1.8775	3.5625	-0.6475	5.4575	-2.9275	1.9075	-2.8325	-1.2675	-4.4225	-1.4225	-0.9425	-2.3675	-0.6625	-4.4225	-1.2325	-2.9725	-4.4225	-4.0425	-4.4225
138	0	80.4846	III		-3.9025	1.5725	-3.9025	1.8575	0.0825	1.3075	-0.3625	6.4175	-3.9025	2.2225	0.0375	5.1775	-0.5475	6.4025	-3.9025	2.1125	-1.8875	1.6975	-0.9175	-2.5125	0.3825	-2.7375	-2.6425	-3.9025	1.6425	-3.9025	-2.9075	-3.4325	-3.9025
139	0	68.6407	II	yes	-3.3125	0.7225	-0.9025	-0.1975	-1.8525	0.1025	-0.7125	6.3175	-1.9575	1.5725	-2.2725	4.3925	-2.4275	5.5275	-2.3425	0.8475	-3.0425	0.8325	-4.5875	-2.4175	-1.9825	-1.0525	-2.9825	-4.0525	0.1825	-3.3825	-4.6875	-4.6475	-2.2375
140	1	63.8494	III	yes	-3.185	1.82	-3.185	3.26	0.755	-0.425	0.19	8.88	-1.115	1.855	-1.6	6.31	-3.185	5.58	-3.185	3.525	-3.185	2.39	-3.185	-3.185	-1.445	-1.72	-3.185	-3.185	3.145	-3.185	-1.64	-3.185	-2.295
141	1	81.5332	II	no	-3.625	-3.205	-3.16	0.695	-1.61	-0.995	-0.71	6.515	-1.48	1.115	-1.715	4.915	-4.565	5.105	-4.565	-0.085	-2.77	0.68	-1.285	-3.315	-0.755	-4.565	-3.92	-4.565	0.76	-4.565	-4.565	-4.13	-4.565
142	0	70.2313	II	no	-6.1925	-0.8375	-1.1175	0.6475	-1.7175	-1.4375	-1.5725	6.1675	-1.7375	0.9075	-2.7875	3.9775	-3.5375	6.2475	-3.3475	0.7575	-3.2075	0.8925	-3.0775	-3.2825	-2.3825	-1.3925	-1.7375	-1.5625	0.7975	-3.4625	-7.0925	-4.6725	-3.4025
143	1	84.2437	II	no	-5.845	-0.245	-1.81	1.245	-1.165	0.935	-0.075	7.345	-1.805	1.15	-2.11	4.54	-1.785	5.44	-1.8	0.885	-2.395	2.035	-1.54	-1.52	-0.615	-0.85	-2.195	-3.43	1.14	-2.58	-4.305	-5.22	-3.315
